# Supplementary material for: Dance to Prosper: Benefits of Chinese Square Dance in QOL and the Moderating Roles of Aging Stereotypes
Source: Int J Environ Res Public Health. 2022 Dec 8;19(24):16477. doi: 10.3390/ijerph192416477 (PMC9778596; doi:10.3390/ijerph192416477)
Supplement: Supplementary file 1 [file ijerph-19-16477-s001.zip]

Archive with 1 entries (1 files):
- ijerph-1962607-supplementary.pdf
